# Supplementary material for: Enhanced De Novo Lipid Synthesis Mediated by FASN Induces Chemoresistance in Colorectal Cancer
Source: Cancers (Basel). 2023 Jan 17;15(3):562. doi: 10.3390/cancers15030562 (PMC9913810; doi:10.3390/cancers15030562)
Supplement: Supplementary file 1 [file cancers-15-00562-s001.zip]

Archive with 1 entries (1 files):
- cancers-4036748-supplementary.pdf
